# Supplementary material for: Targeted NGS-Based Analysis of Pneumocystis jirovecii Reveals Novel Genotypes
Source: J Fungi (Basel). 2022 Aug 17;8(8):863. doi: 10.3390/jof8080863 (PMC9409852; doi:10.3390/jof8080863)
Supplement: Supplementary file 1 [file jof-08-00863-s001.zip]

Archive with 9 entries (8 files):
- SupplementaryFiles/
- SupplementaryFiles/.DS_Store
- __MACOSX/SupplementaryFiles/._.DS_Store
- SupplementaryFiles/Supplemental Table 1.pdf
- __MACOSX/SupplementaryFiles/._Supplemental Table 1.pdf
- SupplementaryFiles/Supplemental Table 2.pdf
- __MACOSX/SupplementaryFiles/._Supplemental Table 2.pdf
- SupplementaryFiles/Supplemental Table 3.pdf
- __MACOSX/SupplementaryFiles/._Supplemental Table 3.pdf
